# Supplementary material for: Risk Factors for Perioperative Urinary Tract Infection After Living Donor Kidney Transplantation Characterized by High Prevalence of Desensitization Therapy: A Single-Center Analysis
Source: J Clin Med. 2025 Aug 28;14(17):6102. doi: 10.3390/jcm14176102 (PMC12429468; doi:10.3390/jcm14176102)
Supplement: Supplementary file 1 [file jcm-14-06102-s001.zip]

Archive with 1 entries (1 files):
- jcm-3825316-supplementary.pdf
